# Supplementary material for: Incomplete and mismatching descriptors of scanning electron microscopy (SEM) and SEM microscopes: a case study
Source: EXCLI J. 2025 Aug 8;24:1019–22. doi: 10.17179/excli2025-8605 (PMC12436678; doi:10.17179/excli2025-8605)
Supplement: Supplementary information [file EXCLI-24-1019-s-001.xlsx]

## Sheet: Heliyon SEM
Supplementary Table 1: List of 23 Heliyon papers, among 96 flagged by Richardson et al. (2025), examined to try and identify a mismatch in SEM descriptors
Case #	DOI-based URL	Year	Affiliations	Text descriptor	Figure/micrograph description	Outcome	Notes
1	https://doi.org/10.1016/j.heliyon.2018.e00862	2018	Iran	SEM not described in the methods	KYKY-EM3200, MIRA3 TESCAN; Fig. 2, 6	Incomplete/inconclusive
2	https://doi.org/10.1016/j.heliyon.2019.e02539	2019	Iraq	AIS2300C	AIS2300C; Fig. 3	Possible false positive
3	https://doi.org/10.1016/j.heliyon.2019.e02756	2019	South Africa	Leo1450 SEM (Zeiss)	NovaNanoSEM (FEI); Fig. 4	Mismatch
4	https://doi.org/10.1016/j.heliyon.2020.e03338	2020	Colombia	Vega3 SB	VEGA3 TESCAN; Fig. 4	Inconclusive
5	https://doi.org/10.1016/j.heliyon.2020.e03367	2020	India, Iran	SEM not described in the methods	S-4800; Fig. 2	Incomplete/inconclusive	Corrigendum
6	https://doi.org/10.1016/j.heliyon.2020.e03687	2020	Iran	SEM not described in the methods	MIRA3 TESCAN; Fig. 3	Incomplete/inconclusive
7	https://doi.org/10.1016/j.heliyon.2020.e03755	2020	Ecuador	Inspect S model FEI	Model/maker not indicated	Incomplete/inconclusive
8	https://doi.org/10.1016/j.heliyon.2020.e04419	2020	Iraq	SEM not described in the methods	MIRA3 TESCAN; Fig. 1	Incomplete/inconclusive
9	https://doi.org/10.1016/j.heliyon.2020.e05049	2020	Malaysia	N/A	N/A	N/A (review)
10	https://doi.org/10.1016/j.heliyon.2020.e05244	2020	South Africa	SEM not described in the methods	VEGA3 TESCAN; Fig. 3	Incomplete/inconclusive
11	https://doi.org/10.1016/j.heliyon.2020.e05510	2020	Russia	SEM not described in the methods	MIRA3 TESCAN; Fig. 1, 2, 3	Incomplete/inconclusive
12	https://doi.org/10.1016/j.heliyon.2021.e05946	2021	Nigeria	SEM not described in the methods	VEGA3 TESCAN; Fig. 8	Incomplete/inconclusive
13	https://doi.org/10.1016/j.heliyon.2021.e06070	2021	India	SEM not described in the methods	VEGA3 TESCAN; Fig. 4	Incomplete/inconclusive
14	https://doi.org/10.1016/j.heliyon.2021.e06631	2021	Iran	SEM not described in the methods	MIRA3 TESCAN; Fig. 1	Incomplete/inconclusive
15	https://doi.org/10.1016/j.heliyon.2021.e06766	2021	Iran	SEM not described in the methods	VEGA3 TESCAN; Fig. 5	Incomplete/inconclusive
16	https://doi.org/10.1016/j.heliyon.2021.e06851	2021	Ethiopia, India	SEM not described in the methods	VEGA3 TESCAN; Fig. 3	Incomplete/inconclusive
17	https://doi.org/10.1016/j.heliyon.2021.e06917	2021	Thailand	SEM not described in the methods	SU3500; Fig. 2, 12, 13, 14	Incomplete/inconclusive
18	https://doi.org/10.1016/j.heliyon.2022.e10022	2022	Iran	SEM not described in the methods	MIRA3 TESCAN; Fig. 1	Incomplete/inconclusive
19	https://doi.org/10.1016/j.heliyon.2022.e10985	2022	Egypt	Bruker Nano GmbH (model not indicated)	VEGA3 TESCAN; Fig. 2	Mismatch
20	https://doi.org/10.1016/j.heliyon.2022.e11048	2022	Iraq, Malaysia	Gemini SEM500 (maker not indicated, but = Zeiss)	Zeiss; Fig. 6 (model not indicated)	Incomplete/inconclusive	Micrographs indicate UPNM (Universiti Pertahanan Nasional Malaysia), which is not any of the authors' affiliations
21	https://doi.org/10.1016/j.heliyon.2022.e11167	2022	India, Pakistan, Saudi Arabia	SEM not described in the methods	DHSGSU NOVA NANO SEM 450; Fig. 1	Incomplete/inconclusive
22	https://doi.org/10.1016/j.heliyon.2022.e11593	2022	Nigeria, Trinidad and Tobago	SEM not described in the methods	VEGA3 TESCAN; Fig. 18	Incomplete/inconclusive
23	https://doi.org/10.1016/j.heliyon.2022.e11807	2022	Iraq	SEM not described in the methods	MIRA3 TESCAN; Fig. 3, 4, 5, 6, 7	Incomplete/inconclusive
